# Supplementary material for: Sacral-Nerve-Sparing Planning Strategy in Pelvic Sarcomas/Chordomas Treated with Carbon-Ion Radiotherapy
Source: Cancers (Basel). 2024 Mar 26;16(7):1284. doi: 10.3390/cancers16071284 (PMC11010899; doi:10.3390/cancers16071284)
Supplement: Supplementary file 1 [file cancers-16-01284-s001.zip]

Archive with 3 entries (3 files):
- Supplementary Figures S1-S5.pdf
- Supplementary Methods.pdf
- Supplementary Table S1.pdf
